# Supplementary material for: The development of an herbal material quality control strategy considering the effects of manufacturing processes
Source: Chin Med. 2019 Sep 24;14:38. doi: 10.1186/s13020-019-0262-9 (PMC6760055; doi:10.1186/s13020-019-0262-9)
Supplement: Supplementary file 1 — Additional file 1: Table S1. Design space and calculated probability. [file 13020_2019_262_MOESM1_ESM.xlsx]

## Sheet: Sheet1
Table S1 Design space and calculated probability
Extractable saponin content (mg/g Panax notoginseng)				Extractable dry matter content (Z6, mg/g Panax notoginseng）	Process parameters			Calculated probability
Notoginsenoside R1（Z1）	Ginsenoside Rg1（Z2）	Ginsenoside Rb1（Z4）	Ginsenoside Rd（Z5）		Ethanol solution concentration for extraction (X1 , v/v%)	Ethanol solution concentration for elution (X9, v/v%)	Elution time (X10 ,min)
7	42	30	8	185	80	55	120	0.928
10	42	30	8	185	80	55	120	0.951
13	42	30	8	185	80	55	120	0.949
16	42	30	8	185	80	55	120	0.945204
7	42	30	11	185	80	55	120	0.918
10	42	30	11	185	80	55	120	0.942
13	42	30	11	185	80	55	120	0.942
16	42	30	11	185	80	55	120	0.942
7	52	30	11	185	80	55	120	0.92
10	52	30	11	185	80	55	120	0.943
13	52	30	11	185	80	55	120	0.942
16	52	30	11	185	80	55	120	0.942
10	62	30	11	185	80	55	120	0.908109
13	62	30	11	185	80	55	120	0.907146
16	62	30	11	185	80	55	120	0.907146
10	42	30	8	235	80	55	120	0.919158
13	42	30	8	235	80	55	120	0.91816
16	42	30	8	235	80	55	120	0.91264
10	42	30	11	235	80	55	120	0.905186
13	42	30	11	235	80	55	120	0.909178
16	42	30	11	235	80	55	120	0.909178
10	52	30	11	235	80	55	120	0.910176
13	52	30	11	235	80	55	120	0.911174
16	52	30	11	235	80	55	120	0.911174
10	32	30	5	185	85	55	120	0.915994
13	32	30	5	185	85	55	120	0.913095
16	32	30	5	185	85	55	120	0.913095
10	32	30	8	185	85	55	120	0.923
13	32	30	8	185	85	55	120	0.923
16	32	30	8	185	85	55	120	0.920231
7	42	30	8	185	85	55	120	0.941
10	42	30	8	185	85	55	120	0.953
13	42	30	8	185	85	55	120	0.951
16	42	30	8	185	85	55	120	0.947196
10	32	30	11	185	85	55	120	0.915
13	32	30	11	185	85	55	120	0.916
16	32	30	11	185	85	55	120	0.918
7	42	30	11	185	85	55	120	0.933
10	42	30	11	185	85	55	120	0.946
13	42	30	11	185	85	55	120	0.946
16	42	30	11	185	85	55	120	0.946
7	52	30	11	185	85	55	120	0.935
10	52	30	11	185	85	55	120	0.947
13	52	30	11	185	85	55	120	0.946
16	52	30	11	185	85	55	120	0.946
7	62	30	11	185	85	55	120	0.925756
10	62	30	11	185	85	55	120	0.935636
13	62	30	11	185	85	55	120	0.934648
16	62	30	11	185	85	55	120	0.934648
7	42	30	8	235	85	55	120	0.927142
10	42	30	8	235	85	55	120	0.947102
13	42	30	8	235	85	55	120	0.946104
16	42	30	8	235	85	55	120	0.940416
7	42	30	11	235	85	55	120	0.920156
10	42	30	11	235	85	55	120	0.935126
13	42	30	11	235	85	55	120	0.939118
16	42	30	11	235	85	55	120	0.939118
7	52	30	11	235	85	55	120	0.92315
10	52	30	11	235	85	55	120	0.940116
13	52	30	11	235	85	55	120	0.941114
16	52	30	11	235	85	55	120	0.941114
7	62	30	11	235	85	55	120	0.914022
10	62	30	11	235	85	55	120	0.928812
13	62	30	11	235	85	55	120	0.929798
16	62	30	11	235	85	55	120	0.929798
7	32	30	5	185	90	55	120	0.913332
10	32	30	5	185	90	55	120	0.927576
13	32	30	5	185	90	55	120	0.92466
16	32	30	5	185	90	55	120	0.92466
7	32	30	8	185	90	55	120	0.909
10	32	30	8	185	90	55	120	0.931
13	32	30	8	185	90	55	120	0.93
16	32	30	8	185	90	55	120	0.92907
7	42	30	8	185	90	55	120	0.945
10	42	30	8	185	90	55	120	0.955
13	42	30	8	185	90	55	120	0.953
16	42	30	8	185	90	55	120	0.951094
7	32	30	11	185	90	55	120	0.902
10	32	30	11	185	90	55	120	0.921
13	32	30	11	185	90	55	120	0.922
16	32	30	11	185	90	55	120	0.924
7	42	30	11	185	90	55	120	0.936
10	42	30	11	185	90	55	120	0.947
13	42	30	11	185	90	55	120	0.947
16	42	30	11	185	90	55	120	0.947
7	52	30	11	185	90	55	120	0.938
10	52	30	11	185	90	55	120	0.948
13	52	30	11	185	90	55	120	0.947
16	52	30	11	185	90	55	120	0.947
7	62	30	11	185	90	55	120	0.9353
10	62	30	11	185	90	55	120	0.94326
13	62	30	11	185	90	55	120	0.942265
16	62	30	11	185	90	55	120	0.942265
13	52	41	11	185	90	55	120	0.902
16	52	41	11	185	90	55	120	0.902
10	32	30	8	235	90	55	120	0.904188
13	32	30	8	235	90	55	120	0.904188
16	32	30	8	235	90	55	120	0.901558
7	42	30	8	235	90	55	120	0.93313
10	42	30	8	235	90	55	120	0.952092
13	42	30	8	235	90	55	120	0.950096
16	42	30	8	235	90	55	120	0.945336
7	42	30	11	235	90	55	120	0.925146
10	42	30	11	235	90	55	120	0.939118
13	42	30	11	235	90	55	120	0.942112
16	42	30	11	235	90	55	120	0.942112
7	52	30	11	235	90	55	120	0.92814
10	52	30	11	235	90	55	120	0.944108
13	52	30	11	235	90	55	120	0.944108
16	52	30	11	235	90	55	120	0.944108
7	62	30	11	235	90	55	120	0.925476
10	62	30	11	235	90	55	120	0.939378
13	62	30	11	235	90	55	120	0.939378
16	62	30	11	235	90	55	120	0.939378
13	52	41	11	235	90	55	120	0.902
16	52	41	11	235	90	55	120	0.902
10	42	30	8	185	80	60	120	0.919
13	42	30	8	185	80	60	120	0.917
16	42	30	8	185	80	60	120	0.916083
10	52	30	8	185	80	60	120	0.919
13	52	30	8	185	80	60	120	0.917
16	52	30	8	185	80	60	120	0.915166
10	42	30	11	185	80	60	120	0.91
13	42	30	11	185	80	60	120	0.91
16	42	30	11	185	80	60	120	0.91
10	52	30	11	185	80	60	120	0.911
13	52	30	11	185	80	60	120	0.91
16	52	30	11	185	80	60	120	0.91
10	62	30	11	185	80	60	120	0.911
13	62	30	11	185	80	60	120	0.91
16	62	30	11	185	80	60	120	0.91
10	42	30	5	185	85	60	120	0.907248
13	42	30	5	185	85	60	120	0.9016
7	42	30	8	185	85	60	120	0.907
10	42	30	8	185	85	60	120	0.921
13	42	30	8	185	85	60	120	0.919
16	42	30	8	185	85	60	120	0.918081
7	52	30	8	185	85	60	120	0.909
10	52	30	8	185	85	60	120	0.921
13	52	30	8	185	85	60	120	0.919
16	52	30	8	185	85	60	120	0.917162
10	42	30	11	185	85	60	120	0.912
13	42	30	11	185	85	60	120	0.912
16	42	30	11	185	85	60	120	0.912
7	52	30	11	185	85	60	120	0.9
10	52	30	11	185	85	60	120	0.913
13	52	30	11	185	85	60	120	0.912
16	52	30	11	185	85	60	120	0.912
7	62	30	11	185	85	60	120	0.902
10	62	30	11	185	85	60	120	0.913
13	62	30	11	185	85	60	120	0.912
16	62	30	11	185	85	60	120	0.912
10	42	30	5	235	85	60	120	0.904296
10	42	30	8	235	85	60	120	0.917
13	42	30	8	235	85	60	120	0.916
16	42	30	8	235	85	60	120	0.915084
7	52	30	8	235	85	60	120	0.9
10	52	30	8	235	85	60	120	0.917
13	52	30	8	235	85	60	120	0.916
16	52	30	8	235	85	60	120	0.914168
10	42	30	11	235	85	60	120	0.903
13	42	30	11	235	85	60	120	0.907
16	42	30	11	235	85	60	120	0.907
10	52	30	11	235	85	60	120	0.908
13	52	30	11	235	85	60	120	0.909
16	52	30	11	235	85	60	120	0.909
10	62	30	11	235	85	60	120	0.908
13	62	30	11	235	85	60	120	0.909
16	62	30	11	235	85	60	120	0.909
10	32	30	5	185	90	60	120	0.909
13	32	30	5	185	90	60	120	0.906093
16	32	30	5	185	90	60	120	0.901558
7	42	30	5	185	90	60	120	0.916395
10	42	30	5	185	90	60	120	0.92336
13	42	30	5	185	90	60	120	0.919518
16	42	30	5	185	90	60	120	0.915814
10	32	30	8	185	90	60	120	0.903
13	32	30	8	185	90	60	120	0.902
16	32	30	8	185	90	60	120	0.901098
7	42	30	8	185	90	60	120	0.916
10	42	30	8	185	90	60	120	0.927
13	42	30	8	185	90	60	120	0.925
16	42	30	8	185	90	60	120	0.924075
7	52	30	8	185	90	60	120	0.918
10	52	30	8	185	90	60	120	0.927
13	52	30	8	185	90	60	120	0.925
16	52	30	8	185	90	60	120	0.92315
7	42	30	11	185	90	60	120	0.907
10	42	30	11	185	90	60	120	0.918
13	42	30	11	185	90	60	120	0.918
16	42	30	11	185	90	60	120	0.918
7	52	30	11	185	90	60	120	0.909
10	52	30	11	185	90	60	120	0.919
13	52	30	11	185	90	60	120	0.918
16	52	30	11	185	90	60	120	0.918
7	62	30	11	185	90	60	120	0.911
10	62	30	11	185	90	60	120	0.919
13	62	30	11	185	90	60	120	0.918
16	62	30	11	185	90	60	120	0.918
7	42	30	5	235	90	60	120	0.90744
10	42	30	5	235	90	60	120	0.92137
13	42	30	5	235	90	60	120	0.91476
16	42	30	5	235	90	60	120	0.913836
7	42	30	8	235	90	60	120	0.906
10	42	30	8	235	90	60	120	0.925
13	42	30	8	235	90	60	120	0.923
16	42	30	8	235	90	60	120	0.922077
7	52	30	8	235	90	60	120	0.91
10	52	30	8	235	90	60	120	0.925
13	52	30	8	235	90	60	120	0.923
16	52	30	8	235	90	60	120	0.921154
10	42	30	11	235	90	60	120	0.911
13	42	30	11	235	90	60	120	0.914
16	42	30	11	235	90	60	120	0.914
7	52	30	11	235	90	60	120	0.9
10	52	30	11	235	90	60	120	0.916
13	52	30	11	235	90	60	120	0.916
16	52	30	11	235	90	60	120	0.916
7	62	30	11	235	90	60	120	0.902
10	62	30	11	235	90	60	120	0.916
13	62	30	11	235	90	60	120	0.916
16	62	30	11	235	90	60	120	0.916
10	42	30	5	185	85	65	120	0.907
13	42	30	5	185	85	65	120	0.904095
16	42	30	5	185	85	65	120	0.902285
10	42	30	8	185	85	65	120	0.904
13	42	30	8	185	85	65	120	0.902
16	42	30	8	185	85	65	120	0.902
10	52	30	8	185	85	65	120	0.904
13	52	30	8	185	85	65	120	0.902
16	52	30	8	185	85	65	120	0.902
7	42	30	5	185	90	65	120	0.903
10	42	30	5	185	90	65	120	0.91
13	42	30	5	185	90	65	120	0.907092
16	42	30	5	185	90	65	120	0.906184
10	42	30	8	185	90	65	120	0.908
13	42	30	8	185	90	65	120	0.906
16	42	30	8	185	90	65	120	0.906
10	52	30	8	185	90	65	120	0.908
13	52	30	8	185	90	65	120	0.906
16	52	30	8	185	90	65	120	0.906
10	62	30	8	185	90	65	120	0.901644
7	42	30	8	185	80	55	130	0.928
10	42	30	8	185	80	55	130	0.951
13	42	30	8	185	80	55	130	0.949
16	42	30	8	185	80	55	130	0.946153
7	42	30	11	185	80	55	130	0.918
10	42	30	11	185	80	55	130	0.942
13	42	30	11	185	80	55	130	0.942
16	42	30	11	185	80	55	130	0.942
7	52	30	11	185	80	55	130	0.92
10	52	30	11	185	80	55	130	0.943
13	52	30	11	185	80	55	130	0.942
16	52	30	11	185	80	55	130	0.942
7	62	30	11	185	80	55	130	0.916468
10	62	30	11	185	80	55	130	0.937342
13	62	30	11	185	80	55	130	0.936348
16	62	30	11	185	80	55	130	0.936348
10	42	30	8	235	80	55	130	0.920156
13	42	30	8	235	80	55	130	0.919158
16	42	30	8	235	80	55	130	0.913632
10	42	30	11	235	80	55	130	0.906184
13	42	30	11	235	80	55	130	0.910176
16	42	30	11	235	80	55	130	0.910176
10	52	30	11	235	80	55	130	0.911174
13	52	30	11	235	80	55	130	0.912172
16	52	30	11	235	80	55	130	0.912172
10	62	30	11	235	80	55	130	0.905696
13	62	30	11	235	80	55	130	0.906688
16	62	30	11	235	80	55	130	0.906688
7	32	30	5	185	85	55	130	0.901098
10	32	30	5	185	85	55	130	0.923426
13	32	30	5	185	85	55	130	0.920511
16	32	30	5	185	85	55	130	0.920511
10	32	30	8	185	85	55	130	0.923
13	32	30	8	185	85	55	130	0.923
16	32	30	8	185	85	55	130	0.922077
7	42	30	8	185	85	55	130	0.941
10	42	30	8	185	85	55	130	0.953
13	42	30	8	185	85	55	130	0.951
16	42	30	8	185	85	55	130	0.949098
10	32	30	11	185	85	55	130	0.915
13	32	30	11	185	85	55	130	0.916
16	32	30	11	185	85	55	130	0.918
7	42	30	11	185	85	55	130	0.933
10	42	30	11	185	85	55	130	0.946
13	42	30	11	185	85	55	130	0.946
16	42	30	11	185	85	55	130	0.946
7	52	30	11	185	85	55	130	0.935
10	52	30	11	185	85	55	130	0.947
13	52	30	11	185	85	55	130	0.946
16	52	30	11	185	85	55	130	0.946
7	62	30	11	185	85	55	130	0.934189
10	62	30	11	185	85	55	130	0.944159
13	62	30	11	185	85	55	130	0.943162
16	62	30	11	185	85	55	130	0.943162
7	42	30	8	235	85	55	130	0.92814
10	42	30	8	235	85	55	130	0.949098
13	42	30	8	235	85	55	130	0.947102
16	42	30	8	235	85	55	130	0.942357
7	42	30	11	235	85	55	130	0.921154
10	42	30	11	235	85	55	130	0.937122
13	42	30	11	235	85	55	130	0.940116
16	42	30	11	235	85	55	130	0.940116
7	52	30	11	235	85	55	130	0.924148
10	52	30	11	235	85	55	130	0.942112
13	52	30	11	235	85	55	130	0.942112
16	52	30	11	235	85	55	130	0.942112
7	62	30	11	235	85	55	130	0.92336
10	62	30	11	235	85	55	130	0.93928
13	62	30	11	235	85	55	130	0.93928
16	62	30	11	235	85	55	130	0.93928
7	32	30	5	185	90	55	130	0.917082
10	32	30	5	185	90	55	130	0.934189
13	32	30	5	185	90	55	130	0.928455
16	32	30	5	185	90	55	130	0.928455
7	32	30	8	185	90	55	130	0.91
10	32	30	8	185	90	55	130	0.932
13	32	30	8	185	90	55	130	0.931
16	32	30	8	185	90	55	130	0.930069
7	42	30	8	185	90	55	130	0.945
10	42	30	8	185	90	55	130	0.955
13	42	30	8	185	90	55	130	0.953
16	42	30	8	185	90	55	130	0.952047
7	32	30	11	185	90	55	130	0.904
10	32	30	11	185	90	55	130	0.923
13	32	30	11	185	90	55	130	0.924
16	32	30	11	185	90	55	130	0.926
7	42	30	11	185	90	55	130	0.937
10	42	30	11	185	90	55	130	0.948
13	42	30	11	185	90	55	130	0.948
16	42	30	11	185	90	55	130	0.948
7	52	30	11	185	90	55	130	0.939
10	52	30	11	185	90	55	130	0.949
13	52	30	11	185	90	55	130	0.948
16	52	30	11	185	90	55	130	0.948
7	62	30	11	185	90	55	130	0.938177
10	62	30	11	185	90	55	130	0.946153
13	62	30	11	185	90	55	130	0.945156
16	62	30	11	185	90	55	130	0.945156
13	52	41	11	185	90	55	130	0.904
16	52	41	11	185	90	55	130	0.904
13	62	41	11	185	90	55	130	0.901288
16	62	41	11	185	90	55	130	0.901288
10	32	30	8	235	90	55	130	0.905186
13	32	30	8	235	90	55	130	0.905186
16	32	30	8	235	90	55	130	0.904368
7	42	30	8	235	90	55	130	0.93313
10	42	30	8	235	90	55	130	0.952092
13	42	30	8	235	90	55	130	0.950096
16	42	30	8	235	90	55	130	0.948192
7	42	30	11	235	90	55	130	0.926144
10	42	30	11	235	90	55	130	0.940116
13	42	30	11	235	90	55	130	0.94311
16	42	30	11	235	90	55	130	0.94311
7	52	30	11	235	90	55	130	0.929138
10	52	30	11	235	90	55	130	0.945106
13	52	30	11	235	90	55	130	0.945106
16	52	30	11	235	90	55	130	0.945106
7	62	30	11	235	90	55	130	0.928335
10	62	30	11	235	90	55	130	0.942265
13	62	30	11	235	90	55	130	0.942265
16	62	30	11	235	90	55	130	0.942265
13	52	41	11	235	90	55	130	0.904
16	52	41	11	235	90	55	130	0.904
13	62	41	11	235	90	55	130	0.901288
16	62	41	11	235	90	55	130	0.901288
10	42	30	5	185	80	60	130	0.914553
13	42	30	5	185	80	60	130	0.908891
16	42	30	5	185	80	60	130	0.907053
10	42	30	8	185	80	60	130	0.919
13	42	30	8	185	80	60	130	0.917
16	42	30	8	185	80	60	130	0.917
10	52	30	8	185	80	60	130	0.919
13	52	30	8	185	80	60	130	0.917
16	52	30	8	185	80	60	130	0.916083
10	42	30	11	185	80	60	130	0.91
13	42	30	11	185	80	60	130	0.91
16	42	30	11	185	80	60	130	0.91
10	52	30	11	185	80	60	130	0.911
13	52	30	11	185	80	60	130	0.91
16	52	30	11	185	80	60	130	0.91
10	62	30	11	185	80	60	130	0.911
13	62	30	11	185	80	60	130	0.91
16	62	30	11	185	80	60	130	0.91
7	42	30	5	185	85	60	130	0.912
10	42	30	5	185	85	60	130	0.922
13	42	30	5	185	85	60	130	0.91816
16	42	30	5	185	85	60	130	0.91448
7	42	30	8	185	85	60	130	0.907
10	42	30	8	185	85	60	130	0.921
13	42	30	8	185	85	60	130	0.919
16	42	30	8	185	85	60	130	0.919
7	52	30	8	185	85	60	130	0.909
10	52	30	8	185	85	60	130	0.921
13	52	30	8	185	85	60	130	0.919
16	52	30	8	185	85	60	130	0.918081
10	42	30	11	185	85	60	130	0.912
13	42	30	11	185	85	60	130	0.912
16	42	30	11	185	85	60	130	0.912
7	52	30	11	185	85	60	130	0.9
10	52	30	11	185	85	60	130	0.913
13	52	30	11	185	85	60	130	0.912
16	52	30	11	185	85	60	130	0.912
7	62	30	11	185	85	60	130	0.902
10	62	30	11	185	85	60	130	0.913
13	62	30	11	185	85	60	130	0.912
16	62	30	11	185	85	60	130	0.912
7	42	30	5	235	85	60	130	0.904
10	42	30	5	235	85	60	130	0.921
13	42	30	5	235	85	60	130	0.914405
16	42	30	5	235	85	60	130	0.913486
10	42	30	8	235	85	60	130	0.919
13	42	30	8	235	85	60	130	0.917
16	42	30	8	235	85	60	130	0.917
7	52	30	8	235	85	60	130	0.901
10	52	30	8	235	85	60	130	0.919
13	52	30	8	235	85	60	130	0.917
16	52	30	8	235	85	60	130	0.916083
10	42	30	11	235	85	60	130	0.905
13	42	30	11	235	85	60	130	0.908
16	42	30	11	235	85	60	130	0.908
10	52	30	11	235	85	60	130	0.91
13	52	30	11	235	85	60	130	0.91
16	52	30	11	235	85	60	130	0.91
10	62	30	11	235	85	60	130	0.91
13	62	30	11	235	85	60	130	0.91
16	62	30	11	235	85	60	130	0.91
10	32	30	5	185	90	60	130	0.91
13	32	30	5	185	90	60	130	0.907092
16	32	30	5	185	90	60	130	0.902552
7	42	30	5	185	90	60	130	0.921
10	42	30	5	185	90	60	130	0.928
13	42	30	5	185	90	60	130	0.924148
16	42	30	5	185	90	60	130	0.920444
10	32	30	8	185	90	60	130	0.904
13	32	30	8	185	90	60	130	0.903
16	32	30	8	185	90	60	130	0.903
7	42	30	8	185	90	60	130	0.916
10	42	30	8	185	90	60	130	0.927
13	42	30	8	185	90	60	130	0.925
16	42	30	8	185	90	60	130	0.925
7	52	30	8	185	90	60	130	0.918
10	52	30	8	185	90	60	130	0.927
13	52	30	8	185	90	60	130	0.925
16	52	30	8	185	90	60	130	0.925
7	42	30	11	185	90	60	130	0.907
10	42	30	11	185	90	60	130	0.918
13	42	30	11	185	90	60	130	0.918
16	42	30	11	185	90	60	130	0.918
7	52	30	11	185	90	60	130	0.909
10	52	30	11	185	90	60	130	0.919
13	52	30	11	185	90	60	130	0.918
16	52	30	11	185	90	60	130	0.918
7	62	30	11	185	90	60	130	0.911
10	62	30	11	185	90	60	130	0.919
13	62	30	11	185	90	60	130	0.918
16	62	30	11	185	90	60	130	0.918
7	42	30	5	235	90	60	130	0.912
10	42	30	5	235	90	60	130	0.926
13	42	30	5	235	90	60	130	0.91938
16	42	30	5	235	90	60	130	0.918456
7	42	30	8	235	90	60	130	0.906
10	42	30	8	235	90	60	130	0.925
13	42	30	8	235	90	60	130	0.923
16	42	30	8	235	90	60	130	0.923
7	52	30	8	235	90	60	130	0.91
10	52	30	8	235	90	60	130	0.925
13	52	30	8	235	90	60	130	0.923
16	52	30	8	235	90	60	130	0.923
10	42	30	11	235	90	60	130	0.911
13	42	30	11	235	90	60	130	0.914
16	42	30	11	235	90	60	130	0.914
7	52	30	11	235	90	60	130	0.9
10	52	30	11	235	90	60	130	0.916
13	52	30	11	235	90	60	130	0.916
16	52	30	11	235	90	60	130	0.916
7	62	30	11	235	90	60	130	0.902
10	62	30	11	235	90	60	130	0.916
13	62	30	11	235	90	60	130	0.916
16	62	30	11	235	90	60	130	0.916
10	42	30	5	185	85	65	130	0.907
13	42	30	5	185	85	65	130	0.905
16	42	30	5	185	85	65	130	0.90319
10	42	30	8	185	85	65	130	0.903
13	42	30	8	185	85	65	130	0.901
16	42	30	8	185	85	65	130	0.901
10	52	30	8	185	85	65	130	0.903
13	52	30	8	185	85	65	130	0.901
16	52	30	8	185	85	65	130	0.901
10	62	30	8	185	85	65	130	0.902097
13	62	30	8	185	85	65	130	0.900099
7	42	30	5	185	90	65	130	0.903
10	42	30	5	185	90	65	130	0.91
13	42	30	5	185	90	65	130	0.908
16	42	30	5	185	90	65	130	0.906184
10	42	30	8	185	90	65	130	0.908
13	42	30	8	185	90	65	130	0.906
16	42	30	8	185	90	65	130	0.906
10	52	30	8	185	90	65	130	0.908
13	52	30	8	185	90	65	130	0.906
16	52	30	8	185	90	65	130	0.906
10	62	30	8	185	90	65	130	0.907092
13	62	30	8	185	90	65	130	0.905094
16	62	30	8	185	90	65	130	0.905094
7	42	30	8	185	80	55	140	0.93
10	42	30	8	185	80	55	140	0.952
13	42	30	8	185	80	55	140	0.95
16	42	30	8	185	80	55	140	0.9481
7	42	30	11	185	80	55	140	0.919
10	42	30	11	185	80	55	140	0.942
13	42	30	11	185	80	55	140	0.942
16	42	30	11	185	80	55	140	0.942
7	52	30	11	185	80	55	140	0.921
10	52	30	11	185	80	55	140	0.943
13	52	30	11	185	80	55	140	0.942
16	52	30	11	185	80	55	140	0.942
7	62	30	11	185	80	55	140	0.922077
10	62	30	11	185	80	55	140	0.942057
13	62	30	11	185	80	55	140	0.941058
16	62	30	11	185	80	55	140	0.941058
10	42	30	8	235	80	55	140	0.921154
13	42	30	8	235	80	55	140	0.920156
16	42	30	8	235	80	55	140	0.916468
10	42	30	11	235	80	55	140	0.906184
13	42	30	11	235	80	55	140	0.910176
16	42	30	11	235	80	55	140	0.910176
10	52	30	11	235	80	55	140	0.911174
13	52	30	11	235	80	55	140	0.912172
16	52	30	11	235	80	55	140	0.912172
10	62	30	11	235	80	55	140	0.910261
13	62	30	11	235	80	55	140	0.911258
16	62	30	11	235	80	55	140	0.911258
7	32	30	5	185	85	55	140	0.904
10	32	30	5	185	85	55	140	0.92814
13	32	30	5	185	85	55	140	0.922432
16	32	30	5	185	85	55	140	0.922432
10	32	30	8	185	85	55	140	0.924
13	32	30	8	185	85	55	140	0.924
16	32	30	8	185	85	55	140	0.923076
7	42	30	8	185	85	55	140	0.942
10	42	30	8	185	85	55	140	0.953
13	42	30	8	185	85	55	140	0.951
16	42	30	8	185	85	55	140	0.950049
7	52	30	8	185	85	55	140	0.903408
10	52	30	8	185	85	55	140	0.912021
13	52	30	8	185	85	55	140	0.910107
16	52	30	8	185	85	55	140	0.908205
10	32	30	11	185	85	55	140	0.916
13	32	30	11	185	85	55	140	0.917
16	32	30	11	185	85	55	140	0.919
7	42	30	11	185	85	55	140	0.934
10	42	30	11	185	85	55	140	0.946
13	42	30	11	185	85	55	140	0.946
16	42	30	11	185	85	55	140	0.946
7	52	30	11	185	85	55	140	0.936
10	52	30	11	185	85	55	140	0.947
13	52	30	11	185	85	55	140	0.946
16	52	30	11	185	85	55	140	0.946
7	62	30	11	185	85	55	140	0.937062
10	62	30	11	185	85	55	140	0.946053
13	62	30	11	185	85	55	140	0.945054
16	62	30	11	185	85	55	140	0.945054
7	42	30	8	235	85	55	140	0.929138
10	42	30	8	235	85	55	140	0.949098
13	42	30	8	235	85	55	140	0.947102
16	42	30	8	235	85	55	140	0.945204
10	52	30	8	235	85	55	140	0.908205
13	52	30	8	235	85	55	140	0.906295
16	52	30	8	235	85	55	140	0.903448
7	42	30	11	235	85	55	140	0.922152
10	42	30	11	235	85	55	140	0.937122
13	42	30	11	235	85	55	140	0.940116
16	42	30	11	235	85	55	140	0.940116
7	52	30	11	235	85	55	140	0.925146
10	52	30	11	235	85	55	140	0.942112
13	52	30	11	235	85	55	140	0.942112
16	52	30	11	235	85	55	140	0.942112
7	62	30	11	235	85	55	140	0.926213
10	62	30	11	235	85	55	140	0.941168
13	62	30	11	235	85	55	140	0.941168
16	62	30	11	235	85	55	140	0.941168
7	32	30	5	185	90	55	140	0.919
10	32	30	5	185	90	55	140	0.936063
13	32	30	5	185	90	55	140	0.92939
16	32	30	5	185	90	55	140	0.92939
7	32	30	8	185	90	55	140	0.911
10	32	30	8	185	90	55	140	0.932
13	32	30	8	185	90	55	140	0.931
16	32	30	8	185	90	55	140	0.930069
7	42	30	8	185	90	55	140	0.946
10	42	30	8	185	90	55	140	0.955
13	42	30	8	185	90	55	140	0.953
16	42	30	8	185	90	55	140	0.952047
7	52	30	8	185	90	55	140	0.93378
10	52	30	8	185	90	55	140	0.940675
13	52	30	8	185	90	55	140	0.938705
16	52	30	8	185	90	55	140	0.936799
7	32	30	11	185	90	55	140	0.905
10	32	30	11	185	90	55	140	0.923
13	32	30	11	185	90	55	140	0.924
16	32	30	11	185	90	55	140	0.926
7	42	30	11	185	90	55	140	0.938
10	42	30	11	185	90	55	140	0.948
13	42	30	11	185	90	55	140	0.948
16	42	30	11	185	90	55	140	0.948
7	52	30	11	185	90	55	140	0.94
10	52	30	11	185	90	55	140	0.949
13	52	30	11	185	90	55	140	0.948
16	52	30	11	185	90	55	140	0.948
7	62	30	11	185	90	55	140	0.941058
10	62	30	11	185	90	55	140	0.948051
13	62	30	11	185	90	55	140	0.947052
16	62	30	11	185	90	55	140	0.947052
13	52	41	11	185	90	55	140	0.903
16	52	41	11	185	90	55	140	0.903
13	62	41	11	185	90	55	140	0.902097
16	62	41	11	185	90	55	140	0.902097
10	32	30	5	235	90	55	140	0.90363
13	32	30	5	235	90	55	140	0.900736
16	32	30	5	235	90	55	140	0.900736
10	32	30	8	235	90	55	140	0.907
13	32	30	8	235	90	55	140	0.907
16	32	30	8	235	90	55	140	0.907092
7	42	30	8	235	90	55	140	0.938
10	42	30	8	235	90	55	140	0.954
13	42	30	8	235	90	55	140	0.952
16	42	30	8	235	90	55	140	0.951048
7	52	30	8	235	90	55	140	0.92787
10	52	30	8	235	90	55	140	0.93969
13	52	30	8	235	90	55	140	0.93772
16	52	30	8	235	90	55	140	0.935816
13	32	30	11	235	90	55	140	0.9
16	32	30	11	235	90	55	140	0.901
7	42	30	11	235	90	55	140	0.931
10	42	30	11	235	90	55	140	0.942
13	42	30	11	235	90	55	140	0.945
16	42	30	11	235	90	55	140	0.945
7	52	30	11	235	90	55	140	0.934
10	52	30	11	235	90	55	140	0.947
13	52	30	11	235	90	55	140	0.947
16	52	30	11	235	90	55	140	0.947
7	62	30	11	235	90	55	140	0.935064
10	62	30	11	235	90	55	140	0.946053
13	62	30	11	235	90	55	140	0.946053
16	62	30	11	235	90	55	140	0.946053
13	52	41	11	235	90	55	140	0.903
16	52	41	11	235	90	55	140	0.903
13	62	41	11	235	90	55	140	0.902097
16	62	41	11	235	90	55	140	0.902097
7	42	30	5	185	80	60	140	0.902
10	42	30	5	185	80	60	140	0.921
13	42	30	5	185	80	60	140	0.917162
16	42	30	5	185	80	60	140	0.913486
10	42	30	8	185	80	60	140	0.919
13	42	30	8	185	80	60	140	0.917
16	42	30	8	185	80	60	140	0.917
10	52	30	8	185	80	60	140	0.919
13	52	30	8	185	80	60	140	0.917
16	52	30	8	185	80	60	140	0.916083
10	42	30	11	185	80	60	140	0.91
13	42	30	11	185	80	60	140	0.91
16	42	30	11	185	80	60	140	0.91
10	52	30	11	185	80	60	140	0.911
13	52	30	11	185	80	60	140	0.91
16	52	30	11	185	80	60	140	0.91
10	62	30	11	185	80	60	140	0.911
13	62	30	11	185	80	60	140	0.91
16	62	30	11	185	80	60	140	0.91
7	42	30	5	185	85	60	140	0.912
10	42	30	5	185	85	60	140	0.921
13	42	30	5	185	85	60	140	0.917162
16	42	30	5	185	85	60	140	0.913486
7	42	30	8	185	85	60	140	0.908
10	42	30	8	185	85	60	140	0.921
13	42	30	8	185	85	60	140	0.919
16	42	30	8	185	85	60	140	0.919
7	52	30	8	185	85	60	140	0.91
10	52	30	8	185	85	60	140	0.921
13	52	30	8	185	85	60	140	0.919
16	52	30	8	185	85	60	140	0.919
10	42	30	11	185	85	60	140	0.911
13	42	30	11	185	85	60	140	0.911
16	42	30	11	185	85	60	140	0.911
7	52	30	11	185	85	60	140	0.9
10	52	30	11	185	85	60	140	0.912
13	52	30	11	185	85	60	140	0.911
16	52	30	11	185	85	60	140	0.911
7	62	30	11	185	85	60	140	0.902
10	62	30	11	185	85	60	140	0.912
13	62	30	11	185	85	60	140	0.911
16	62	30	11	185	85	60	140	0.911
7	42	30	5	235	85	60	140	0.905
10	42	30	5	235	85	60	140	0.921
13	42	30	5	235	85	60	140	0.917162
16	42	30	5	235	85	60	140	0.913486
10	42	30	8	235	85	60	140	0.92
13	42	30	8	235	85	60	140	0.918
16	42	30	8	235	85	60	140	0.918
7	52	30	8	235	85	60	140	0.903
10	52	30	8	235	85	60	140	0.92
13	52	30	8	235	85	60	140	0.918
16	52	30	8	235	85	60	140	0.918
10	42	30	11	235	85	60	140	0.905
13	42	30	11	235	85	60	140	0.908
16	42	30	11	235	85	60	140	0.908
10	52	30	11	235	85	60	140	0.91
13	52	30	11	235	85	60	140	0.91
16	52	30	11	235	85	60	140	0.91
10	62	30	11	235	85	60	140	0.91
13	62	30	11	235	85	60	140	0.91
16	62	30	11	235	85	60	140	0.91
10	32	30	5	185	90	60	140	0.909
13	32	30	5	185	90	60	140	0.906093
16	32	30	5	185	90	60	140	0.902465
7	42	30	5	185	90	60	140	0.922
10	42	30	5	185	90	60	140	0.928
13	42	30	5	185	90	60	140	0.924148
16	42	30	5	185	90	60	140	0.92137
10	32	30	8	185	90	60	140	0.903
13	32	30	8	185	90	60	140	0.902
16	32	30	8	185	90	60	140	0.902
7	42	30	8	185	90	60	140	0.917
10	42	30	8	185	90	60	140	0.927
13	42	30	8	185	90	60	140	0.925
16	42	30	8	185	90	60	140	0.925
7	52	30	8	185	90	60	140	0.919
10	52	30	8	185	90	60	140	0.927
13	52	30	8	185	90	60	140	0.925
16	52	30	8	185	90	60	140	0.925
7	42	30	11	185	90	60	140	0.908
10	42	30	11	185	90	60	140	0.918
13	42	30	11	185	90	60	140	0.918
16	42	30	11	185	90	60	140	0.918
7	52	30	11	185	90	60	140	0.91
10	52	30	11	185	90	60	140	0.919
13	52	30	11	185	90	60	140	0.918
16	52	30	11	185	90	60	140	0.918
7	62	30	11	185	90	60	140	0.912
10	62	30	11	185	90	60	140	0.919
13	62	30	11	185	90	60	140	0.918
16	62	30	11	185	90	60	140	0.918
7	42	30	5	235	90	60	140	0.915
10	42	30	5	235	90	60	140	0.926
13	42	30	5	235	90	60	140	0.922152
16	42	30	5	235	90	60	140	0.918456
7	42	30	8	235	90	60	140	0.909
10	42	30	8	235	90	60	140	0.925
13	42	30	8	235	90	60	140	0.923
16	42	30	8	235	90	60	140	0.923
7	52	30	8	235	90	60	140	0.913
10	52	30	8	235	90	60	140	0.925
13	52	30	8	235	90	60	140	0.923
16	52	30	8	235	90	60	140	0.923
7	42	30	11	235	90	60	140	0.9
10	42	30	11	235	90	60	140	0.911
13	42	30	11	235	90	60	140	0.914
16	42	30	11	235	90	60	140	0.914
7	52	30	11	235	90	60	140	0.903
10	52	30	11	235	90	60	140	0.916
13	52	30	11	235	90	60	140	0.916
16	52	30	11	235	90	60	140	0.916
7	62	30	11	235	90	60	140	0.905
10	62	30	11	235	90	60	140	0.916
13	62	30	11	235	90	60	140	0.916
16	62	30	11	235	90	60	140	0.916
10	42	30	5	185	85	65	140	0.905
13	42	30	5	185	85	65	140	0.903
16	42	30	5	185	85	65	140	0.901194
10	42	30	8	185	85	65	140	0.901
10	52	30	8	185	85	65	140	0.901
10	62	30	8	185	85	65	140	0.900099
7	42	30	5	185	90	65	140	0.902
10	42	30	5	185	90	65	140	0.908
13	42	30	5	185	90	65	140	0.906
16	42	30	5	185	90	65	140	0.904188
10	42	30	8	185	90	65	140	0.907
13	42	30	8	185	90	65	140	0.905
16	42	30	8	185	90	65	140	0.905
10	52	30	8	185	90	65	140	0.907
13	52	30	8	185	90	65	140	0.905
16	52	30	8	185	90	65	140	0.905
10	62	30	8	185	90	65	140	0.906093
13	62	30	8	185	90	65	140	0.904095
16	62	30	8	185	90	65	140	0.904095
10	32	30	5	185	80	55	150	0.900099
7	42	30	8	185	80	55	150	0.931
10	42	30	8	185	80	55	150	0.952
13	42	30	8	185	80	55	150	0.95
16	42	30	8	185	80	55	150	0.94905
7	52	30	8	185	80	55	150	0.904077
10	52	30	8	185	80	55	150	0.922488
13	52	30	8	185	80	55	150	0.92055
16	52	30	8	185	80	55	150	0.91865
7	42	30	11	185	80	55	150	0.92
10	42	30	11	185	80	55	150	0.942
13	42	30	11	185	80	55	150	0.942
16	42	30	11	185	80	55	150	0.942
7	52	30	11	185	80	55	150	0.922
10	52	30	11	185	80	55	150	0.943
13	52	30	11	185	80	55	150	0.942
16	52	30	11	185	80	55	150	0.942
7	62	30	11	185	80	55	150	0.924
10	62	30	11	185	80	55	150	0.943
13	62	30	11	185	80	55	150	0.942
16	62	30	11	185	80	55	150	0.942
10	42	30	8	235	80	55	150	0.921154
13	42	30	8	235	80	55	150	0.920156
16	42	30	8	235	80	55	150	0.918312
10	42	30	11	235	80	55	150	0.906184
13	42	30	11	235	80	55	150	0.910176
16	42	30	11	235	80	55	150	0.910176
10	52	30	11	235	80	55	150	0.911174
13	52	30	11	235	80	55	150	0.912172
16	52	30	11	235	80	55	150	0.912172
10	62	30	11	235	80	55	150	0.911174
13	62	30	11	235	80	55	150	0.912172
16	62	30	11	235	80	55	150	0.912172
7	32	30	5	185	85	55	150	0.903
10	32	30	5	185	85	55	150	0.928071
13	32	30	5	185	85	55	150	0.921438
16	32	30	5	185	85	55	150	0.921438
10	32	30	8	185	85	55	150	0.923
13	32	30	8	185	85	55	150	0.923
16	32	30	8	185	85	55	150	0.922077
7	42	30	8	185	85	55	150	0.942
10	42	30	8	185	85	55	150	0.953
13	42	30	8	185	85	55	150	0.951
16	42	30	8	185	85	55	150	0.950049
7	52	30	8	185	85	55	150	0.940224
10	52	30	8	185	85	55	150	0.949188
13	52	30	8	185	85	55	150	0.947196
16	52	30	8	185	85	55	150	0.945294
10	32	30	11	185	85	55	150	0.916
13	32	30	11	185	85	55	150	0.917
16	32	30	11	185	85	55	150	0.919
7	42	30	11	185	85	55	150	0.935
10	42	30	11	185	85	55	150	0.947
13	42	30	11	185	85	55	150	0.947
16	42	30	11	185	85	55	150	0.947
7	52	30	11	185	85	55	150	0.937
10	52	30	11	185	85	55	150	0.948
13	52	30	11	185	85	55	150	0.947
16	52	30	11	185	85	55	150	0.947
7	62	30	11	185	85	55	150	0.939
10	62	30	11	185	85	55	150	0.948
13	62	30	11	185	85	55	150	0.947
16	62	30	11	185	85	55	150	0.947
7	42	30	8	235	85	55	150	0.932
10	42	30	8	235	85	55	150	0.951
13	42	30	8	235	85	55	150	0.949
16	42	30	8	235	85	55	150	0.948051
7	52	30	8	235	85	55	150	0.932256
10	52	30	8	235	85	55	150	0.947196
13	52	30	8	235	85	55	150	0.945204
16	52	30	8	235	85	55	150	0.943306
7	42	30	11	235	85	55	150	0.926
10	42	30	11	235	85	55	150	0.94
13	42	30	11	235	85	55	150	0.943
16	42	30	11	235	85	55	150	0.943
7	52	30	11	235	85	55	150	0.929
10	52	30	11	235	85	55	150	0.945
13	52	30	11	235	85	55	150	0.945
16	52	30	11	235	85	55	150	0.945
7	62	30	11	235	85	55	150	0.931
10	62	30	11	235	85	55	150	0.945
13	62	30	11	235	85	55	150	0.945
16	62	30	11	235	85	55	150	0.945
7	32	30	5	185	90	55	150	0.918
10	32	30	5	185	90	55	150	0.935064
13	32	30	5	185	90	55	150	0.928396
16	32	30	5	185	90	55	150	0.928396
7	32	30	8	185	90	55	150	0.91
10	32	30	8	185	90	55	150	0.931
13	32	30	8	185	90	55	150	0.93
16	32	30	8	185	90	55	150	0.92907
7	42	30	8	185	90	55	150	0.946
10	42	30	8	185	90	55	150	0.955
13	42	30	8	185	90	55	150	0.953
16	42	30	8	185	90	55	150	0.952047
7	52	30	8	185	90	55	150	0.944208
10	52	30	8	185	90	55	150	0.95118
13	52	30	8	185	90	55	150	0.949188
16	52	30	8	185	90	55	150	0.947282
13	52	41	8	185	90	55	150	0.903372
16	52	41	8	185	90	55	150	0.901558
7	32	30	11	185	90	55	150	0.904
10	32	30	11	185	90	55	150	0.922
13	32	30	11	185	90	55	150	0.923
16	32	30	11	185	90	55	150	0.925
7	42	30	11	185	90	55	150	0.938
10	42	30	11	185	90	55	150	0.948
13	42	30	11	185	90	55	150	0.948
16	42	30	11	185	90	55	150	0.948
7	52	30	11	185	90	55	150	0.94
10	52	30	11	185	90	55	150	0.949
13	52	30	11	185	90	55	150	0.948
16	52	30	11	185	90	55	150	0.948
7	62	30	11	185	90	55	150	0.942
10	62	30	11	185	90	55	150	0.949
13	62	30	11	185	90	55	150	0.948
16	62	30	11	185	90	55	150	0.948
13	52	41	11	185	90	55	150	0.902
16	52	41	11	185	90	55	150	0.902
13	62	41	11	185	90	55	150	0.902
16	62	41	11	185	90	55	150	0.902
10	32	30	5	235	90	55	150	0.908091
13	32	30	5	235	90	55	150	0.901558
16	32	30	5	235	90	55	150	0.901558
10	32	30	8	235	90	55	150	0.906
13	32	30	8	235	90	55	150	0.906
16	32	30	8	235	90	55	150	0.906093
7	42	30	8	235	90	55	150	0.938
10	42	30	8	235	90	55	150	0.954
13	42	30	8	235	90	55	150	0.952
16	42	30	8	235	90	55	150	0.951048
7	52	30	8	235	90	55	150	0.938232
10	52	30	8	235	90	55	150	0.950184
13	52	30	8	235	90	55	150	0.948192
16	52	30	8	235	90	55	150	0.946288
13	52	41	8	235	90	55	150	0.902376
16	52	41	8	235	90	55	150	0.900564
16	32	30	11	235	90	55	150	0.9
7	42	30	11	235	90	55	150	0.931
10	42	30	11	235	90	55	150	0.942
13	42	30	11	235	90	55	150	0.945
16	42	30	11	235	90	55	150	0.945
7	52	30	11	235	90	55	150	0.934
10	52	30	11	235	90	55	150	0.947
13	52	30	11	235	90	55	150	0.947
16	52	30	11	235	90	55	150	0.947
7	62	30	11	235	90	55	150	0.936
10	62	30	11	235	90	55	150	0.947
13	62	30	11	235	90	55	150	0.947
16	62	30	11	235	90	55	150	0.947
13	52	41	11	235	90	55	150	0.902
16	52	41	11	235	90	55	150	0.902
13	62	41	11	235	90	55	150	0.902
16	62	41	11	235	90	55	150	0.902
7	42	30	5	185	80	60	150	0.902
10	42	30	5	185	80	60	150	0.92
13	42	30	5	185	80	60	150	0.916164
16	42	30	5	185	80	60	150	0.912492
10	42	30	8	185	80	60	150	0.918
13	42	30	8	185	80	60	150	0.916
16	42	30	8	185	80	60	150	0.916
10	52	30	8	185	80	60	150	0.918
13	52	30	8	185	80	60	150	0.916
16	52	30	8	185	80	60	150	0.916
10	42	30	11	185	80	60	150	0.909
13	42	30	11	185	80	60	150	0.909
16	42	30	11	185	80	60	150	0.909
10	52	30	11	185	80	60	150	0.91
13	52	30	11	185	80	60	150	0.909
16	52	30	11	185	80	60	150	0.909
10	62	30	11	185	80	60	150	0.91
13	62	30	11	185	80	60	150	0.909
16	62	30	11	185	80	60	150	0.909
7	42	30	5	185	85	60	150	0.911
10	42	30	5	185	85	60	150	0.92
13	42	30	5	185	85	60	150	0.916164
16	42	30	5	185	85	60	150	0.91341
7	42	30	8	185	85	60	150	0.907
10	42	30	8	185	85	60	150	0.92
13	42	30	8	185	85	60	150	0.918
16	42	30	8	185	85	60	150	0.918
7	52	30	8	185	85	60	150	0.909
10	52	30	8	185	85	60	150	0.92
13	52	30	8	185	85	60	150	0.918
16	52	30	8	185	85	60	150	0.918
10	42	30	11	185	85	60	150	0.91
13	42	30	11	185	85	60	150	0.91
16	42	30	11	185	85	60	150	0.91
10	52	30	11	185	85	60	150	0.911
13	52	30	11	185	85	60	150	0.91
16	52	30	11	185	85	60	150	0.91
7	62	30	11	185	85	60	150	0.901
10	62	30	11	185	85	60	150	0.911
13	62	30	11	185	85	60	150	0.91
16	62	30	11	185	85	60	150	0.91
7	42	30	5	235	85	60	150	0.905
10	42	30	5	235	85	60	150	0.92
13	42	30	5	235	85	60	150	0.916164
16	42	30	5	235	85	60	150	0.912492
10	42	30	8	235	85	60	150	0.919
13	42	30	8	235	85	60	150	0.917
16	42	30	8	235	85	60	150	0.917
7	52	30	8	235	85	60	150	0.903
10	52	30	8	235	85	60	150	0.919
13	52	30	8	235	85	60	150	0.917
16	52	30	8	235	85	60	150	0.917
10	42	30	11	235	85	60	150	0.904
13	42	30	11	235	85	60	150	0.907
16	42	30	11	235	85	60	150	0.907
10	52	30	11	235	85	60	150	0.909
13	52	30	11	235	85	60	150	0.909
16	52	30	11	235	85	60	150	0.909
10	62	30	11	235	85	60	150	0.909
13	62	30	11	235	85	60	150	0.909
16	62	30	11	235	85	60	150	0.909
10	32	30	5	185	90	60	150	0.907
13	32	30	5	185	90	60	150	0.904095
16	32	30	5	185	90	60	150	0.904095
7	42	30	5	185	90	60	150	0.92
10	42	30	5	185	90	60	150	0.926
13	42	30	5	185	90	60	150	0.922152
16	42	30	5	185	90	60	150	0.922152
10	32	30	8	185	90	60	150	0.901
13	32	30	8	185	90	60	150	0.9
16	32	30	8	185	90	60	150	0.9
7	42	30	8	185	90	60	150	0.915
10	42	30	8	185	90	60	150	0.925
13	42	30	8	185	90	60	150	0.923
16	42	30	8	185	90	60	150	0.923
7	52	30	8	185	90	60	150	0.917
10	52	30	8	185	90	60	150	0.925
13	52	30	8	185	90	60	150	0.923
16	52	30	8	185	90	60	150	0.923
7	42	30	11	185	90	60	150	0.907
10	42	30	11	185	90	60	150	0.917
13	42	30	11	185	90	60	150	0.917
16	42	30	11	185	90	60	150	0.917
7	52	30	11	185	90	60	150	0.909
10	52	30	11	185	90	60	150	0.918
13	52	30	11	185	90	60	150	0.917
16	52	30	11	185	90	60	150	0.917
7	62	30	11	185	90	60	150	0.911
10	62	30	11	185	90	60	150	0.918
13	62	30	11	185	90	60	150	0.917
16	62	30	11	185	90	60	150	0.917
7	42	30	5	235	90	60	150	0.913
10	42	30	5	235	90	60	150	0.924
13	42	30	5	235	90	60	150	0.920156
16	42	30	5	235	90	60	150	0.916468
7	42	30	8	235	90	60	150	0.907
10	42	30	8	235	90	60	150	0.923
13	42	30	8	235	90	60	150	0.921
16	42	30	8	235	90	60	150	0.921
7	52	30	8	235	90	60	150	0.911
10	52	30	8	235	90	60	150	0.923
13	52	30	8	235	90	60	150	0.921
16	52	30	8	235	90	60	150	0.921
10	42	30	11	235	90	60	150	0.91
13	42	30	11	235	90	60	150	0.913
16	42	30	11	235	90	60	150	0.913
7	52	30	11	235	90	60	150	0.902
10	52	30	11	235	90	60	150	0.915
13	52	30	11	235	90	60	150	0.915
16	52	30	11	235	90	60	150	0.915
7	62	30	11	235	90	60	150	0.904
10	62	30	11	235	90	60	150	0.915
13	62	30	11	235	90	60	150	0.915
16	62	30	11	235	90	60	150	0.915
10	42	30	5	185	85	65	150	0.902
13	42	30	5	185	85	65	150	0.9
10	42	30	5	185	90	65	150	0.905
13	42	30	5	185	90	65	150	0.903
16	42	30	5	185	90	65	150	0.902097
10	42	30	8	185	90	65	150	0.904
13	42	30	8	185	90	65	150	0.902
16	42	30	8	185	90	65	150	0.902
10	52	30	8	185	90	65	150	0.904
13	52	30	8	185	90	65	150	0.902
16	52	30	8	185	90	65	150	0.902
10	62	30	8	185	90	65	150	0.904
13	62	30	8	185	90	65	150	0.902
16	62	30	8	185	90	65	150	0.902
7	42	30	8	185	80	55	160	0.93
10	42	30	8	185	80	55	160	0.951
13	42	30	8	185	80	55	160	0.949
16	42	30	8	185	80	55	160	0.948051
7	52	30	8	185	80	55	160	0.932
10	52	30	8	185	80	55	160	0.951
13	52	30	8	185	80	55	160	0.949
16	52	30	8	185	80	55	160	0.947102
7	42	30	11	185	80	55	160	0.919
10	42	30	11	185	80	55	160	0.941
13	42	30	11	185	80	55	160	0.941
16	42	30	11	185	80	55	160	0.941
7	52	30	11	185	80	55	160	0.921
10	52	30	11	185	80	55	160	0.942
13	52	30	11	185	80	55	160	0.941
16	52	30	11	185	80	55	160	0.941
7	62	30	11	185	80	55	160	0.923
10	62	30	11	185	80	55	160	0.942
13	62	30	11	185	80	55	160	0.941
16	62	30	11	185	80	55	160	0.941
10	42	30	8	235	80	55	160	0.923
13	42	30	8	235	80	55	160	0.921
16	42	30	8	235	80	55	160	0.920079
10	52	30	8	235	80	55	160	0.923
13	52	30	8	235	80	55	160	0.921
16	52	30	8	235	80	55	160	0.919158
10	42	30	11	235	80	55	160	0.908
13	42	30	11	235	80	55	160	0.911
16	42	30	11	235	80	55	160	0.911
10	52	30	11	235	80	55	160	0.913
13	52	30	11	235	80	55	160	0.913
16	52	30	11	235	80	55	160	0.913
10	62	30	11	235	80	55	160	0.913
13	62	30	11	235	80	55	160	0.913
16	62	30	11	235	80	55	160	0.913
7	32	30	5	185	85	55	160	0.902
10	32	30	5	185	85	55	160	0.927
13	32	30	5	185	85	55	160	0.91945
16	32	30	5	185	85	55	160	0.91945
10	32	30	8	185	85	55	160	0.921
13	32	30	8	185	85	55	160	0.921
16	32	30	8	185	85	55	160	0.920079
7	42	30	8	185	85	55	160	0.94
10	42	30	8	185	85	55	160	0.951
13	42	30	8	185	85	55	160	0.949
16	42	30	8	185	85	55	160	0.948051
7	52	30	8	185	85	55	160	0.942
10	52	30	8	185	85	55	160	0.951
13	52	30	8	185	85	55	160	0.949
16	52	30	8	185	85	55	160	0.947102
10	32	30	11	185	85	55	160	0.914
13	32	30	11	185	85	55	160	0.915
16	32	30	11	185	85	55	160	0.917
7	42	30	11	185	85	55	160	0.933
10	42	30	11	185	85	55	160	0.945
13	42	30	11	185	85	55	160	0.945
16	42	30	11	185	85	55	160	0.945
7	52	30	11	185	85	55	160	0.935
10	52	30	11	185	85	55	160	0.946
13	52	30	11	185	85	55	160	0.945
16	52	30	11	185	85	55	160	0.945
7	62	30	11	185	85	55	160	0.937
10	62	30	11	185	85	55	160	0.946
13	62	30	11	185	85	55	160	0.945
16	62	30	11	185	85	55	160	0.945
7	42	30	8	235	85	55	160	0.931
10	42	30	8	235	85	55	160	0.95
13	42	30	8	235	85	55	160	0.948
16	42	30	8	235	85	55	160	0.947052
7	52	30	8	235	85	55	160	0.935
10	52	30	8	235	85	55	160	0.95
13	52	30	8	235	85	55	160	0.948
16	52	30	8	235	85	55	160	0.946104
7	42	30	11	235	85	55	160	0.925
10	42	30	11	235	85	55	160	0.939
13	42	30	11	235	85	55	160	0.942
16	42	30	11	235	85	55	160	0.942
7	52	30	11	235	85	55	160	0.928
10	52	30	11	235	85	55	160	0.944
13	52	30	11	235	85	55	160	0.944
16	52	30	11	235	85	55	160	0.944
7	62	30	11	235	85	55	160	0.93
10	62	30	11	235	85	55	160	0.944
13	62	30	11	235	85	55	160	0.944
16	62	30	11	235	85	55	160	0.944
7	32	30	5	185	90	55	160	0.918
10	32	30	5	185	90	55	160	0.935
13	32	30	5	185	90	55	160	0.930201
16	32	30	5	185	90	55	160	0.927402
7	42	30	5	185	90	55	160	0.901548
10	42	30	5	185	90	55	160	0.907254
13	42	30	5	185	90	55	160	0.901544
7	32	30	8	185	90	55	160	0.91
10	32	30	8	185	90	55	160	0.93
13	32	30	8	185	90	55	160	0.929
16	32	30	8	185	90	55	160	0.928071
7	42	30	8	185	90	55	160	0.945
10	42	30	8	185	90	55	160	0.954
13	42	30	8	185	90	55	160	0.952
16	42	30	8	185	90	55	160	0.951048
7	52	30	8	185	90	55	160	0.947
10	52	30	8	185	90	55	160	0.954
13	52	30	8	185	90	55	160	0.952
16	52	30	8	185	90	55	160	0.950096
13	52	41	8	185	90	55	160	0.905
16	52	41	8	185	90	55	160	0.90319
7	32	30	11	185	90	55	160	0.904
10	32	30	11	185	90	55	160	0.921
13	32	30	11	185	90	55	160	0.922
16	32	30	11	185	90	55	160	0.924
7	42	30	11	185	90	55	160	0.937
10	42	30	11	185	90	55	160	0.947
13	42	30	11	185	90	55	160	0.947
16	42	30	11	185	90	55	160	0.947
7	52	30	11	185	90	55	160	0.939
10	52	30	11	185	90	55	160	0.948
13	52	30	11	185	90	55	160	0.947
16	52	30	11	185	90	55	160	0.947
7	62	30	11	185	90	55	160	0.941
10	62	30	11	185	90	55	160	0.948
13	62	30	11	185	90	55	160	0.947
16	62	30	11	185	90	55	160	0.947
13	52	41	11	185	90	55	160	0.9
16	52	41	11	185	90	55	160	0.9
13	62	41	11	185	90	55	160	0.9
16	62	41	11	185	90	55	160	0.9
10	32	30	5	235	90	55	160	0.908
13	32	30	5	235	90	55	160	0.90147
16	32	30	5	235	90	55	160	0.900564
10	42	30	5	235	90	55	160	0.906303
10	32	30	8	235	90	55	160	0.905
13	32	30	8	235	90	55	160	0.905
16	32	30	8	235	90	55	160	0.905094
7	42	30	8	235	90	55	160	0.937
10	42	30	8	235	90	55	160	0.953
13	42	30	8	235	90	55	160	0.951
16	42	30	8	235	90	55	160	0.950049
7	52	30	8	235	90	55	160	0.941
10	52	30	8	235	90	55	160	0.953
13	52	30	8	235	90	55	160	0.951
16	52	30	8	235	90	55	160	0.949098
13	52	41	8	235	90	55	160	0.904
16	52	41	8	235	90	55	160	0.902192
7	42	30	11	235	90	55	160	0.93
10	42	30	11	235	90	55	160	0.941
13	42	30	11	235	90	55	160	0.944
16	42	30	11	235	90	55	160	0.944
7	52	30	11	235	90	55	160	0.933
10	52	30	11	235	90	55	160	0.946
13	52	30	11	235	90	55	160	0.946
16	52	30	11	235	90	55	160	0.946
7	62	30	11	235	90	55	160	0.935
10	62	30	11	235	90	55	160	0.946
13	62	30	11	235	90	55	160	0.946
16	62	30	11	235	90	55	160	0.946
13	52	41	11	235	90	55	160	0.9
16	52	41	11	235	90	55	160	0.9
13	62	41	11	235	90	55	160	0.9
16	62	41	11	235	90	55	160	0.9
10	42	30	5	185	80	60	160	0.916
13	42	30	5	185	80	60	160	0.912172
16	42	30	5	185	80	60	160	0.90943
10	42	30	8	185	80	60	160	0.914
13	42	30	8	185	80	60	160	0.912
16	42	30	8	185	80	60	160	0.912
10	52	30	8	185	80	60	160	0.914
13	52	30	8	185	80	60	160	0.912
16	52	30	8	185	80	60	160	0.912
10	42	30	11	185	80	60	160	0.905
13	42	30	11	185	80	60	160	0.905
16	42	30	11	185	80	60	160	0.905
10	52	30	11	185	80	60	160	0.906
13	52	30	11	185	80	60	160	0.905
16	52	30	11	185	80	60	160	0.905
10	62	30	11	185	80	60	160	0.906
13	62	30	11	185	80	60	160	0.905
16	62	30	11	185	80	60	160	0.905
7	42	30	5	185	85	60	160	0.904
10	42	30	5	185	85	60	160	0.915
13	42	30	5	185	85	60	160	0.911174
16	42	30	5	185	85	60	160	0.911174
7	42	30	8	185	85	60	160	0.9
10	42	30	8	185	85	60	160	0.915
13	42	30	8	185	85	60	160	0.913
16	42	30	8	185	85	60	160	0.913
7	52	30	8	185	85	60	160	0.902
10	52	30	8	185	85	60	160	0.915
13	52	30	8	185	85	60	160	0.913
16	52	30	8	185	85	60	160	0.913
10	42	30	11	185	85	60	160	0.905
13	42	30	11	185	85	60	160	0.905
16	42	30	11	185	85	60	160	0.905
10	52	30	11	185	85	60	160	0.906
13	52	30	11	185	85	60	160	0.905
16	52	30	11	185	85	60	160	0.905
10	62	30	11	185	85	60	160	0.906
13	62	30	11	185	85	60	160	0.905
16	62	30	11	185	85	60	160	0.905
10	42	30	5	235	85	60	160	0.915
13	42	30	5	235	85	60	160	0.911174
16	42	30	5	235	85	60	160	0.907522
10	42	30	8	235	85	60	160	0.914
13	42	30	8	235	85	60	160	0.912
16	42	30	8	235	85	60	160	0.912
10	52	30	8	235	85	60	160	0.914
13	52	30	8	235	85	60	160	0.912
16	52	30	8	235	85	60	160	0.912
13	42	30	11	235	85	60	160	0.902
16	42	30	11	235	85	60	160	0.902
10	52	30	11	235	85	60	160	0.904
13	52	30	11	235	85	60	160	0.904
16	52	30	11	235	85	60	160	0.904
10	62	30	11	235	85	60	160	0.904
13	62	30	11	235	85	60	160	0.904
16	62	30	11	235	85	60	160	0.904
10	32	30	5	185	90	60	160	0.903
13	32	30	5	185	90	60	160	0.900099
16	32	30	5	185	90	60	160	0.900099
7	42	30	5	185	90	60	160	0.914
10	42	30	5	185	90	60	160	0.922
13	42	30	5	185	90	60	160	0.91908
16	42	30	5	185	90	60	160	0.91816
7	42	30	8	185	90	60	160	0.909
10	42	30	8	185	90	60	160	0.921
13	42	30	8	185	90	60	160	0.919
16	42	30	8	185	90	60	160	0.919
7	52	30	8	185	90	60	160	0.911
10	52	30	8	185	90	60	160	0.921
13	52	30	8	185	90	60	160	0.919
16	52	30	8	185	90	60	160	0.919
10	62	30	8	185	90	60	160	0.908106
13	62	30	8	185	90	60	160	0.906134
16	62	30	8	185	90	60	160	0.905215
7	42	30	11	185	90	60	160	0.901
10	42	30	11	185	90	60	160	0.913
13	42	30	11	185	90	60	160	0.913
16	42	30	11	185	90	60	160	0.913
7	52	30	11	185	90	60	160	0.903
10	52	30	11	185	90	60	160	0.914
13	52	30	11	185	90	60	160	0.913
16	52	30	11	185	90	60	160	0.913
7	62	30	11	185	90	60	160	0.905
10	62	30	11	185	90	60	160	0.914
13	62	30	11	185	90	60	160	0.913
16	62	30	11	185	90	60	160	0.913
7	42	30	5	235	90	60	160	0.907
10	42	30	5	235	90	60	160	0.92
13	42	30	5	235	90	60	160	0.917082
16	42	30	5	235	90	60	160	0.91341
7	42	30	8	235	90	60	160	0.901
10	42	30	8	235	90	60	160	0.919
13	42	30	8	235	90	60	160	0.917
16	42	30	8	235	90	60	160	0.917
7	52	30	8	235	90	60	160	0.905
10	52	30	8	235	90	60	160	0.919
13	52	30	8	235	90	60	160	0.917
16	52	30	8	235	90	60	160	0.917
10	62	30	8	235	90	60	160	0.906134
13	62	30	8	235	90	60	160	0.904162
16	62	30	8	235	90	60	160	0.903245
10	42	30	11	235	90	60	160	0.906
13	42	30	11	235	90	60	160	0.909
16	42	30	11	235	90	60	160	0.909
10	52	30	11	235	90	60	160	0.911
13	52	30	11	235	90	60	160	0.911
16	52	30	11	235	90	60	160	0.911
10	62	30	11	235	90	60	160	0.911
13	62	30	11	235	90	60	160	0.911
16	62	30	11	235	90	60	160	0.911
10	42	30	5	185	85	65	160	0.9
10	42	30	5	185	90	65	160	0.904
13	42	30	5	185	90	65	160	0.902
16	42	30	5	185	90	65	160	0.901098
10	52	30	5	185	90	65	160	0.900384
10	42	30	8	185	90	65	160	0.903
13	42	30	8	185	90	65	160	0.901
16	42	30	8	185	90	65	160	0.901
10	52	30	8	185	90	65	160	0.903
13	52	30	8	185	90	65	160	0.901
16	52	30	8	185	90	65	160	0.901
10	62	30	8	185	90	65	160	0.903
13	62	30	8	185	90	65	160	0.901
16	62	30	8	185	90	65	160	0.901
7	42	30	8	185	80	55	170	0.925
10	42	30	8	185	80	55	170	0.946
13	42	30	8	185	80	55	170	0.944
16	42	30	8	185	80	55	170	0.943056
7	52	30	8	185	80	55	170	0.927
10	52	30	8	185	80	55	170	0.946
13	52	30	8	185	80	55	170	0.944
16	52	30	8	185	80	55	170	0.942112
7	42	30	11	185	80	55	170	0.914
10	42	30	11	185	80	55	170	0.936
13	42	30	11	185	80	55	170	0.936
16	42	30	11	185	80	55	170	0.936
7	52	30	11	185	80	55	170	0.916
10	52	30	11	185	80	55	170	0.937
13	52	30	11	185	80	55	170	0.936
16	52	30	11	185	80	55	170	0.936
7	62	30	11	185	80	55	170	0.918
10	62	30	11	185	80	55	170	0.937
13	62	30	11	185	80	55	170	0.936
16	62	30	11	185	80	55	170	0.936
10	42	30	8	235	80	55	170	0.917
13	42	30	8	235	80	55	170	0.915
16	42	30	8	235	80	55	170	0.914085
10	52	30	8	235	80	55	170	0.917
13	52	30	8	235	80	55	170	0.915
16	52	30	8	235	80	55	170	0.91317
10	42	30	11	235	80	55	170	0.902
13	42	30	11	235	80	55	170	0.905
16	42	30	11	235	80	55	170	0.905
10	52	30	11	235	80	55	170	0.907
13	52	30	11	235	80	55	170	0.907
16	52	30	11	235	80	55	170	0.907
10	62	30	11	235	80	55	170	0.907
13	62	30	11	235	80	55	170	0.907
16	62	30	11	235	80	55	170	0.907
10	32	30	5	185	85	55	170	0.922
13	32	30	5	185	85	55	170	0.91724
16	32	30	5	185	85	55	170	0.91448
7	42	30	5	185	85	55	170	0.907984
10	42	30	5	185	85	55	170	0.915728
13	42	30	5	185	85	55	170	0.910016
16	42	30	5	185	85	55	170	0.908128
10	32	30	8	185	85	55	170	0.916
13	32	30	8	185	85	55	170	0.916
16	32	30	8	185	85	55	170	0.915084
7	42	30	8	185	85	55	170	0.935
10	42	30	8	185	85	55	170	0.946
13	42	30	8	185	85	55	170	0.944
16	42	30	8	185	85	55	170	0.943056
7	52	30	8	185	85	55	170	0.937
10	52	30	8	185	85	55	170	0.946
13	52	30	8	185	85	55	170	0.944
16	52	30	8	185	85	55	170	0.942112
10	32	30	11	185	85	55	170	0.909
13	32	30	11	185	85	55	170	0.91
16	32	30	11	185	85	55	170	0.912
7	42	30	11	185	85	55	170	0.928
10	42	30	11	185	85	55	170	0.94
13	42	30	11	185	85	55	170	0.94
16	42	30	11	185	85	55	170	0.94
7	52	30	11	185	85	55	170	0.93
10	52	30	11	185	85	55	170	0.941
13	52	30	11	185	85	55	170	0.94
16	52	30	11	185	85	55	170	0.94
7	62	30	11	185	85	55	170	0.932
10	62	30	11	185	85	55	170	0.941
13	62	30	11	185	85	55	170	0.94
16	62	30	11	185	85	55	170	0.94
7	42	30	5	235	85	55	170	0.904112
10	42	30	5	235	85	55	170	0.915728
13	42	30	5	235	85	55	170	0.908128
16	42	30	5	235	85	55	170	0.908128
7	42	30	8	235	85	55	170	0.927
10	42	30	8	235	85	55	170	0.945
13	42	30	8	235	85	55	170	0.943
16	42	30	8	235	85	55	170	0.942057
7	52	30	8	235	85	55	170	0.931
10	52	30	8	235	85	55	170	0.945
13	52	30	8	235	85	55	170	0.943
16	52	30	8	235	85	55	170	0.941114
7	42	30	11	235	85	55	170	0.921
10	42	30	11	235	85	55	170	0.934
13	42	30	11	235	85	55	170	0.937
16	42	30	11	235	85	55	170	0.937
7	52	30	11	235	85	55	170	0.924
10	52	30	11	235	85	55	170	0.939
13	52	30	11	235	85	55	170	0.939
16	52	30	11	235	85	55	170	0.939
7	62	30	11	235	85	55	170	0.926
10	62	30	11	235	85	55	170	0.939
13	62	30	11	235	85	55	170	0.939
16	62	30	11	235	85	55	170	0.939
7	32	30	5	185	90	55	170	0.913
10	32	30	5	185	90	55	170	0.93
13	32	30	5	185	90	55	170	0.927072
16	32	30	5	185	90	55	170	0.922432
7	42	30	5	185	90	55	170	0.934513
10	42	30	5	185	90	55	170	0.940459
13	42	30	5	185	90	55	170	0.936583
16	42	30	5	185	90	55	170	0.932795
7	32	30	8	185	90	55	170	0.905
10	32	30	8	185	90	55	170	0.925
13	32	30	8	185	90	55	170	0.924
16	32	30	8	185	90	55	170	0.923076
7	42	30	8	185	90	55	170	0.94
10	42	30	8	185	90	55	170	0.949
13	42	30	8	185	90	55	170	0.947
16	42	30	8	185	90	55	170	0.946053
7	52	30	8	185	90	55	170	0.942
10	52	30	8	185	90	55	170	0.949
13	52	30	8	185	90	55	170	0.947
16	52	30	8	185	90	55	170	0.945106
10	32	30	11	185	90	55	170	0.916
13	32	30	11	185	90	55	170	0.917
16	32	30	11	185	90	55	170	0.919
7	42	30	11	185	90	55	170	0.932
10	42	30	11	185	90	55	170	0.942
13	42	30	11	185	90	55	170	0.942
16	42	30	11	185	90	55	170	0.942
7	52	30	11	185	90	55	170	0.934
10	52	30	11	185	90	55	170	0.943
13	52	30	11	185	90	55	170	0.942
16	52	30	11	185	90	55	170	0.942
7	62	30	11	185	90	55	170	0.936
10	62	30	11	185	90	55	170	0.943
13	62	30	11	185	90	55	170	0.942
16	62	30	11	185	90	55	170	0.942
10	32	30	5	235	90	55	170	0.903
7	42	30	5	235	90	55	170	0.929558
10	42	30	5	235	90	55	170	0.939468
13	42	30	5	235	90	55	170	0.93181
16	42	30	5	235	90	55	170	0.93181
10	32	30	8	235	90	55	170	0.9
13	32	30	8	235	90	55	170	0.9
16	32	30	8	235	90	55	170	0.900099
7	42	30	8	235	90	55	170	0.932
10	42	30	8	235	90	55	170	0.948
13	42	30	8	235	90	55	170	0.946
16	42	30	8	235	90	55	170	0.945054
7	52	30	8	235	90	55	170	0.936
10	52	30	8	235	90	55	170	0.948
13	52	30	8	235	90	55	170	0.946
16	52	30	8	235	90	55	170	0.944108
7	42	30	11	235	90	55	170	0.925
10	42	30	11	235	90	55	170	0.936
13	42	30	11	235	90	55	170	0.939
16	42	30	11	235	90	55	170	0.939
7	52	30	11	235	90	55	170	0.928
10	52	30	11	235	90	55	170	0.941
13	52	30	11	235	90	55	170	0.941
16	52	30	11	235	90	55	170	0.941
7	62	30	11	235	90	55	170	0.93
10	62	30	11	235	90	55	170	0.941
13	62	30	11	235	90	55	170	0.941
16	62	30	11	235	90	55	170	0.941
10	42	30	5	185	80	60	170	0.914
13	42	30	5	185	80	60	170	0.911088
16	42	30	5	185	80	60	170	0.910176
10	42	30	8	185	80	60	170	0.913
13	42	30	8	185	80	60	170	0.911
16	42	30	8	185	80	60	170	0.911
10	52	30	8	185	80	60	170	0.913
13	52	30	8	185	80	60	170	0.911
16	52	30	8	185	80	60	170	0.911
10	42	30	11	185	80	60	170	0.903
13	42	30	11	185	80	60	170	0.903
16	42	30	11	185	80	60	170	0.903
10	52	30	11	185	80	60	170	0.904
13	52	30	11	185	80	60	170	0.903
16	52	30	11	185	80	60	170	0.903
10	62	30	11	185	80	60	170	0.904
13	62	30	11	185	80	60	170	0.903
16	62	30	11	185	80	60	170	0.903
7	42	30	5	185	85	60	170	0.902
10	42	30	5	185	85	60	170	0.914
13	42	30	5	185	85	60	170	0.912
16	42	30	5	185	85	60	170	0.910176
10	42	30	8	185	85	60	170	0.914
13	42	30	8	185	85	60	170	0.912
16	42	30	8	185	85	60	170	0.912
7	52	30	8	185	85	60	170	0.9
10	52	30	8	185	85	60	170	0.914
13	52	30	8	185	85	60	170	0.912
16	52	30	8	185	85	60	170	0.912
10	62	30	8	185	85	60	170	0.905774
13	62	30	8	185	85	60	170	0.903792
16	62	30	8	185	85	60	170	0.90288
10	42	30	11	185	85	60	170	0.904
13	42	30	11	185	85	60	170	0.904
16	42	30	11	185	85	60	170	0.904
10	52	30	11	185	85	60	170	0.905
13	52	30	11	185	85	60	170	0.904
16	52	30	11	185	85	60	170	0.904
10	62	30	11	185	85	60	170	0.905
13	62	30	11	185	85	60	170	0.904
16	62	30	11	185	85	60	170	0.904
10	42	30	5	235	85	60	170	0.914
13	42	30	5	235	85	60	170	0.912
16	42	30	5	235	85	60	170	0.90744
10	42	30	8	235	85	60	170	0.913
13	42	30	8	235	85	60	170	0.911
16	42	30	8	235	85	60	170	0.911
10	52	30	8	235	85	60	170	0.913
13	52	30	8	235	85	60	170	0.911
16	52	30	8	235	85	60	170	0.911
10	62	30	8	235	85	60	170	0.904783
13	62	30	8	235	85	60	170	0.902801
16	62	30	8	235	85	60	170	0.90189
13	42	30	11	235	85	60	170	0.901
16	42	30	11	235	85	60	170	0.901
10	52	30	11	235	85	60	170	0.903
13	52	30	11	235	85	60	170	0.903
16	52	30	11	235	85	60	170	0.903
10	62	30	11	235	85	60	170	0.903
13	62	30	11	235	85	60	170	0.903
16	62	30	11	235	85	60	170	0.903
10	32	30	5	185	90	60	170	0.902
13	32	30	5	185	90	60	170	0.9
7	42	30	5	185	90	60	170	0.912
10	42	30	5	185	90	60	170	0.921
13	42	30	5	185	90	60	170	0.919
16	42	30	5	185	90	60	170	0.917162
7	42	30	8	185	90	60	170	0.907
10	42	30	8	185	90	60	170	0.92
13	42	30	8	185	90	60	170	0.918
16	42	30	8	185	90	60	170	0.918
7	52	30	8	185	90	60	170	0.909
10	52	30	8	185	90	60	170	0.92
13	52	30	8	185	90	60	170	0.918
16	52	30	8	185	90	60	170	0.918
7	62	30	8	185	90	60	170	0.904455
10	62	30	8	185	90	60	170	0.9154
13	62	30	8	185	90	60	170	0.91341
16	62	30	8	185	90	60	170	0.912492
10	42	30	11	185	90	60	170	0.912
13	42	30	11	185	90	60	170	0.912
16	42	30	11	185	90	60	170	0.912
7	52	30	11	185	90	60	170	0.901
10	52	30	11	185	90	60	170	0.913
13	52	30	11	185	90	60	170	0.912
16	52	30	11	185	90	60	170	0.912
7	62	30	11	185	90	60	170	0.903
10	62	30	11	185	90	60	170	0.913
13	62	30	11	185	90	60	170	0.912
16	62	30	11	185	90	60	170	0.912
7	42	30	5	235	90	60	170	0.905
10	42	30	5	235	90	60	170	0.919
13	42	30	5	235	90	60	170	0.917
16	42	30	5	235	90	60	170	0.915166
10	42	30	8	235	90	60	170	0.918
13	42	30	8	235	90	60	170	0.916
16	42	30	8	235	90	60	170	0.916
7	52	30	8	235	90	60	170	0.903
10	52	30	8	235	90	60	170	0.918
13	52	30	8	235	90	60	170	0.916
16	52	30	8	235	90	60	170	0.916
10	62	30	8	235	90	60	170	0.91341
13	62	30	8	235	90	60	170	0.91142
16	62	30	8	235	90	60	170	0.910504
10	42	30	11	235	90	60	170	0.905
13	42	30	11	235	90	60	170	0.908
16	42	30	11	235	90	60	170	0.908
10	52	30	11	235	90	60	170	0.91
13	52	30	11	235	90	60	170	0.91
16	52	30	11	235	90	60	170	0.91
10	62	30	11	235	90	60	170	0.91
13	62	30	11	235	90	60	170	0.91
16	62	30	11	235	90	60	170	0.91
7	42	30	5	185	80	55	180	0.901924
10	42	30	5	185	80	55	180	0.921404
13	42	30	5	185	80	55	180	0.91568
16	42	30	5	185	80	55	180	0.913792
7	42	30	8	185	80	55	180	0.923
10	42	30	8	185	80	55	180	0.946
13	42	30	8	185	80	55	180	0.944
16	42	30	8	185	80	55	180	0.944
7	52	30	8	185	80	55	180	0.925
10	52	30	8	185	80	55	180	0.946
13	52	30	8	185	80	55	180	0.944
16	52	30	8	185	80	55	180	0.943056
7	42	30	11	185	80	55	180	0.913
10	42	30	11	185	80	55	180	0.937
13	42	30	11	185	80	55	180	0.937
16	42	30	11	185	80	55	180	0.937
7	52	30	11	185	80	55	180	0.915
10	52	30	11	185	80	55	180	0.938
13	52	30	11	185	80	55	180	0.937
16	52	30	11	185	80	55	180	0.937
7	62	30	11	185	80	55	180	0.917
10	62	30	11	185	80	55	180	0.938
13	62	30	11	185	80	55	180	0.937
16	62	30	11	185	80	55	180	0.937
10	42	30	8	235	80	55	180	0.916
13	42	30	8	235	80	55	180	0.914
16	42	30	8	235	80	55	180	0.914
10	52	30	8	235	80	55	180	0.916
13	52	30	8	235	80	55	180	0.914
16	52	30	8	235	80	55	180	0.913086
10	42	30	11	235	80	55	180	0.902
13	42	30	11	235	80	55	180	0.905
16	42	30	11	235	80	55	180	0.905
10	52	30	11	235	80	55	180	0.907
13	52	30	11	235	80	55	180	0.907
16	52	30	11	235	80	55	180	0.907
10	62	30	11	235	80	55	180	0.907
13	62	30	11	235	80	55	180	0.907
16	62	30	11	235	80	55	180	0.907
10	32	30	5	185	85	55	180	0.922
13	32	30	5	185	85	55	180	0.91908
16	32	30	5	185	85	55	180	0.91448
7	42	30	5	185	85	55	180	0.934128
10	42	30	5	185	85	55	180	0.944108
13	42	30	5	185	85	55	180	0.940224
16	42	30	5	185	85	55	180	0.936448
10	32	30	8	185	85	55	180	0.916
13	32	30	8	185	85	55	180	0.916
16	32	30	8	185	85	55	180	0.916
7	42	30	8	185	85	55	180	0.933
10	42	30	8	185	85	55	180	0.946
13	42	30	8	185	85	55	180	0.944
16	42	30	8	185	85	55	180	0.944
7	52	30	8	185	85	55	180	0.935
10	52	30	8	185	85	55	180	0.946
13	52	30	8	185	85	55	180	0.944
16	52	30	8	185	85	55	180	0.943056
10	32	30	11	185	85	55	180	0.909
13	32	30	11	185	85	55	180	0.91
16	32	30	11	185	85	55	180	0.912
7	42	30	11	185	85	55	180	0.926
10	42	30	11	185	85	55	180	0.94
13	42	30	11	185	85	55	180	0.94
16	42	30	11	185	85	55	180	0.94
7	52	30	11	185	85	55	180	0.928
10	52	30	11	185	85	55	180	0.941
13	52	30	11	185	85	55	180	0.94
16	52	30	11	185	85	55	180	0.94
7	62	30	11	185	85	55	180	0.93
10	62	30	11	185	85	55	180	0.941
13	62	30	11	185	85	55	180	0.94
16	62	30	11	185	85	55	180	0.94
7	42	30	5	235	85	55	180	0.930136
10	42	30	5	235	85	55	180	0.944108
13	42	30	5	235	85	55	180	0.936448
16	42	30	5	235	85	55	180	0.936448
7	42	30	8	235	85	55	180	0.925
10	42	30	8	235	85	55	180	0.945
13	42	30	8	235	85	55	180	0.943
16	42	30	8	235	85	55	180	0.943
7	52	30	8	235	85	55	180	0.929
10	52	30	8	235	85	55	180	0.945
13	52	30	8	235	85	55	180	0.943
16	52	30	8	235	85	55	180	0.942057
7	42	30	11	235	85	55	180	0.919
10	42	30	11	235	85	55	180	0.934
13	42	30	11	235	85	55	180	0.937
16	42	30	11	235	85	55	180	0.937
7	52	30	11	235	85	55	180	0.922
10	52	30	11	235	85	55	180	0.939
13	52	30	11	235	85	55	180	0.939
16	52	30	11	235	85	55	180	0.939
7	62	30	11	235	85	55	180	0.924
10	62	30	11	235	85	55	180	0.939
13	62	30	11	235	85	55	180	0.939
16	62	30	11	235	85	55	180	0.939
7	32	30	5	185	90	55	180	0.911
10	32	30	5	185	90	55	180	0.93
13	32	30	5	185	90	55	180	0.927072
16	32	30	5	185	90	55	180	0.922432
7	42	30	5	185	90	55	180	0.941
10	42	30	5	185	90	55	180	0.949
13	42	30	5	185	90	55	180	0.945106
16	42	30	5	185	90	55	180	0.941318
7	32	30	8	185	90	55	180	0.903
10	32	30	8	185	90	55	180	0.925
13	32	30	8	185	90	55	180	0.924
16	32	30	8	185	90	55	180	0.924
7	42	30	8	185	90	55	180	0.938
10	42	30	8	185	90	55	180	0.949
13	42	30	8	185	90	55	180	0.947
16	42	30	8	185	90	55	180	0.947
7	52	30	8	185	90	55	180	0.94
10	52	30	8	185	90	55	180	0.949
13	52	30	8	185	90	55	180	0.947
16	52	30	8	185	90	55	180	0.947
10	32	30	11	185	90	55	180	0.916
13	32	30	11	185	90	55	180	0.917
16	32	30	11	185	90	55	180	0.919
7	42	30	11	185	90	55	180	0.93
10	42	30	11	185	90	55	180	0.942
13	42	30	11	185	90	55	180	0.942
16	42	30	11	185	90	55	180	0.942
7	52	30	11	185	90	55	180	0.932
10	52	30	11	185	90	55	180	0.943
13	52	30	11	185	90	55	180	0.942
16	52	30	11	185	90	55	180	0.942
7	62	30	11	185	90	55	180	0.934
10	62	30	11	185	90	55	180	0.943
13	62	30	11	185	90	55	180	0.942
16	62	30	11	185	90	55	180	0.942
10	32	30	5	235	90	55	180	0.903
7	42	30	5	235	90	55	180	0.936
10	42	30	5	235	90	55	180	0.948
13	42	30	5	235	90	55	180	0.942216
16	42	30	5	235	90	55	180	0.940324
10	32	30	8	235	90	55	180	0.9
13	32	30	8	235	90	55	180	0.9
16	32	30	8	235	90	55	180	0.901
7	42	30	8	235	90	55	180	0.93
10	42	30	8	235	90	55	180	0.948
13	42	30	8	235	90	55	180	0.946
16	42	30	8	235	90	55	180	0.946
7	52	30	8	235	90	55	180	0.934
10	52	30	8	235	90	55	180	0.948
13	52	30	8	235	90	55	180	0.946
16	52	30	8	235	90	55	180	0.946
7	42	30	11	235	90	55	180	0.923
10	42	30	11	235	90	55	180	0.936
13	42	30	11	235	90	55	180	0.939
16	42	30	11	235	90	55	180	0.939
7	52	30	11	235	90	55	180	0.926
10	52	30	11	235	90	55	180	0.941
13	52	30	11	235	90	55	180	0.941
16	52	30	11	235	90	55	180	0.941
7	62	30	11	235	90	55	180	0.928
10	62	30	11	235	90	55	180	0.941
13	62	30	11	235	90	55	180	0.941
16	62	30	11	235	90	55	180	0.941
10	42	30	5	185	80	60	180	0.91
13	42	30	5	185	80	60	180	0.908
16	42	30	5	185	80	60	180	0.906184
10	42	30	8	185	80	60	180	0.909
13	42	30	8	185	80	60	180	0.907
16	42	30	8	185	80	60	180	0.907
10	52	30	8	185	80	60	180	0.909
13	52	30	8	185	80	60	180	0.907
16	52	30	8	185	80	60	180	0.907
10	62	30	8	185	80	60	180	0.902637
13	62	30	8	185	80	60	180	0.900651
10	52	30	11	185	80	60	180	0.9
10	62	30	11	185	80	60	180	0.9
7	42	30	5	185	85	60	180	0.9
10	42	30	5	185	85	60	180	0.912
13	42	30	5	185	85	60	180	0.91
16	42	30	5	185	85	60	180	0.90818
10	42	30	8	185	85	60	180	0.912
13	42	30	8	185	85	60	180	0.91
16	42	30	8	185	85	60	180	0.91
10	52	30	8	185	85	60	180	0.912
13	52	30	8	185	85	60	180	0.91
16	52	30	8	185	85	60	180	0.91
10	62	30	8	185	85	60	180	0.910176
13	62	30	8	185	85	60	180	0.90818
16	62	30	8	185	85	60	180	0.90727
10	42	30	11	185	85	60	180	0.903
13	42	30	11	185	85	60	180	0.903
16	42	30	11	185	85	60	180	0.903
10	52	30	11	185	85	60	180	0.904
13	52	30	11	185	85	60	180	0.903
16	52	30	11	185	85	60	180	0.903
10	62	30	11	185	85	60	180	0.904
13	62	30	11	185	85	60	180	0.903
16	62	30	11	185	85	60	180	0.903
10	42	30	5	235	85	60	180	0.909
13	42	30	5	235	85	60	180	0.907
16	42	30	5	235	85	60	180	0.905186
10	42	30	8	235	85	60	180	0.908
13	42	30	8	235	85	60	180	0.906
16	42	30	8	235	85	60	180	0.906
10	52	30	8	235	85	60	180	0.908
13	52	30	8	235	85	60	180	0.906
16	52	30	8	235	85	60	180	0.906
10	62	30	8	235	85	60	180	0.906184
13	62	30	8	235	85	60	180	0.904188
16	62	30	8	235	85	60	180	0.903282
10	32	30	5	185	90	60	180	0.9
7	42	30	5	185	90	60	180	0.91
10	42	30	5	185	90	60	180	0.919
13	42	30	5	185	90	60	180	0.917
16	42	30	5	185	90	60	180	0.915166
7	42	30	8	185	90	60	180	0.905
10	42	30	8	185	90	60	180	0.918
13	42	30	8	185	90	60	180	0.916
16	42	30	8	185	90	60	180	0.916
7	52	30	8	185	90	60	180	0.907
10	52	30	8	185	90	60	180	0.918
13	52	30	8	185	90	60	180	0.916
16	52	30	8	185	90	60	180	0.916
7	62	30	8	185	90	60	180	0.906093
10	62	30	8	185	90	60	180	0.917082
13	62	30	8	185	90	60	180	0.915084
16	62	30	8	185	90	60	180	0.915084
10	42	30	11	185	90	60	180	0.91
13	42	30	11	185	90	60	180	0.91
16	42	30	11	185	90	60	180	0.91
10	52	30	11	185	90	60	180	0.911
13	52	30	11	185	90	60	180	0.91
16	52	30	11	185	90	60	180	0.91
7	62	30	11	185	90	60	180	0.901
10	62	30	11	185	90	60	180	0.911
13	62	30	11	185	90	60	180	0.91
16	62	30	11	185	90	60	180	0.91
7	42	30	5	235	90	60	180	0.9
10	42	30	5	235	90	60	180	0.914
13	42	30	5	235	90	60	180	0.912
16	42	30	5	235	90	60	180	0.910176
10	42	30	8	235	90	60	180	0.913
13	42	30	8	235	90	60	180	0.911
16	42	30	8	235	90	60	180	0.911
10	52	30	8	235	90	60	180	0.913
13	52	30	8	235	90	60	180	0.911
16	52	30	8	235	90	60	180	0.911
10	62	30	8	235	90	60	180	0.912087
13	62	30	8	235	90	60	180	0.910089
16	62	30	8	235	90	60	180	0.910089
10	42	30	11	235	90	60	180	0.9
13	42	30	11	235	90	60	180	0.903
16	42	30	11	235	90	60	180	0.903
10	52	30	11	235	90	60	180	0.905
13	52	30	11	235	90	60	180	0.905
16	52	30	11	235	90	60	180	0.905
10	62	30	11	235	90	60	180	0.905
13	62	30	11	235	90	60	180	0.905
16	62	30	11	235	90	60	180	0.905
